# Supplementary material for: Imaging Flow Cytometry and Convolutional Neural Network-Based Classification Enable Discrimination of Hematopoietic and Leukemic Stem Cells in Acute Myeloid Leukemia
Source: Int J Mol Sci. 2024 Jun 12;25(12):6465. doi: 10.3390/ijms25126465 (PMC11203419; doi:10.3390/ijms25126465)
Supplement: Supplementary file 1 [file ijms-25-06465-s001.zip]

Archive with 9 entries (9 files):
- Figure S1.jpeg
- Figure S2.png
- Figure S3.jpeg
- Figure S4.png
- Figure S5.JPG
- Figure S6.jpeg
- Supplementary Data.pdf
- Table S1.pdf
- Table S2.pdf
